# Supplementary material for: Performance of InSilicoVA for assigning causes of death to verbal autopsies: multisite validation study using clinical diagnostic gold standards
Source: BMC Med. 2018 Apr 19;16:56. doi: 10.1186/s12916-018-1039-1 (PMC5907465; doi:10.1186/s12916-018-1039-1)
Supplement: Supplementary file 2 — Misclassification matrix for adult deaths when InSilicoVA is trained using Tariff 2.0 symptoms without health care experience questions. (XLSX 11 kb) [file 12916_2018_1039_MOESM2_ESM.xlsx]

## Sheet: Sheet1
True Cause	Diarrhea/Dysentery (A09)	TB (A16)	AIDS (B24)	Malaria (B54)	Other Infectious Diseases (B99)	Esophageal Cancer (C15)	Stomach Cancer (C16)	Colorectal Cancer (C18)	Lung Cancer (C34)	Breast Cancer (C50)	Cervical Cancer (C53)	Prostate Cancer (C61)	Leukemia/Lymphomas (C96)	Diabetes (E14)	Epilepsy (G40)	Acute Myocardial Infarction (I21)	Stroke (I64)	Other Cardiovascular Diseases (I99)	Pneumonia (J22)	COPD (J33)	Asthma (J45)	Cirrhosis (K74)	Renal Failure (N19)	Maternal (O95)	Other Non-communicable Diseases (R100)	Road Traffic (V89)	Falls (W19)	Drowning (W74)	Fires (X09)	Bite of Venomous Animal (X27)	Poisonings (X49)	Other Injuries (X58)	Suicide (X84)	Homicide (Y09)	All
Diarrhea/Dysentery (A09)	6005	579	1009	2637	293	686	768	387	610	23	776	439	235	1259	86	1735	1420	751	146	1347	524	182	128	1496	101	2	930	194	24	112	168	766	136	14	25968
TB (A16)	30	6819	2404	1159	106	1681	768	100	3524	13	570	349	296	116	30	99	289	1214	487	1870	652	172	62	547	135	117	254	272	5	8	135	1051	112	0	25446
AIDS (B24)	635	3136	4499	2951	559	1545	609	215	1900	49	1122	536	938	371	201	136	279	862	750	614	258	612	44	624	283	76	733	147	130	111	42	884	186	3	26040
Malaria (B54)	765	897	456	8774	1339	139	108	134	105	1	1041	502	358	616	424	626	933	870	335	430	309	171	74	1332	231	38	1823	652	0	6	46	1850	60	0	25445
Other Infectious Diseases (B99)	1389	1089	678	5575	2208	469	157	428	1007	118	1047	618	584	772	354	409	758	721	853	641	194	707	129	1407	430	148	1199	208	91	129	127	999	106	10	25759
Esophageal Cancer (C15)	0	750	366	876	8	16090	1081	7	2273	0	939	368	56	50	0	67	2	923	11	390	523	23	0	0	49	0	251	82	0	14	0	556	71	0	25826
Stomach Cancer (C16)	8	406	137	534	324	1879	7905	1408	1696	0	4199	3225	560	641	0	161	8	708	66	676	46	455	2	60	132	0	249	0	0	6	0	0	55	0	25546
Colorectal Cancer (C18)	1058	89	359	714	142	994	4565	1653	1415	2	5042	3479	834	970	0	215	5	112	0	724	177	2312	200	34	225	0	358	0	3	9	5	115	47	0	25857
Lung Cancer (C34)	100	930	250	125	1	914	1285	208	9981	275	850	1243	445	160	0	713	175	1524	472	3619	1055	298	34	15	19	1	643	2	0	0	1	551	4	0	25893
Breast Cancer (C50)	250	291	645	448	287	941	1306	94	1373	11006	1868	2	1108	395	8	370	571	931	86	957	348	17	7	115	30	6	189	454	22	40	3	429	63	0	24660
Cervical Cancer (C53)	396	20	166	939	150	400	1892	740	369	374	15902	4	695	719	0	186	429	321	142	241	141	55	0	284	86	0	24	409	5	0	11	445	19	0	25564
Prostate Cancer (C61)	245	940	0	698	5	677	3099	426	3854	0	972	8897	190	1443	0	170	113	103	137	571	113	0	0	0	3	182	1503	0	13	0	0	1008	30	0	25392
Leukemia/Lymphomas (C96)	640	539	1390	1948	881	1797	2083	839	2838	205	1513	1618	3111	523	68	343	34	623	446	486	279	563	56	797	538	20	440	330	83	124	10	1049	94	0	26308
Diabetes (E14)	588	385	417	1615	412	91	715	421	1085	7	1113	1410	366	3922	159	1120	1718	1539	217	1066	348	301	127	245	116	113	1150	214	28	65	26	1290	34	55	22478
Epilepsy (G40)	323	989	936	4238	896	277	118	0	31	0	615	811	424	1783	6230	77	2430	79	144	215	829	316	36	843	543	57	2959	546	0	0	18	51	206	0	27020
Acute Myocardial Infarction (I21)	287	446	36	1034	54	72	312	29	1522	27	300	782	44	819	12	7787	1960	2688	355	1722	1726	36	29	33	117	35	1468	106	19	39	64	1350	91	0	25401
Stroke (I64)	182	142	268	1392	113	350	230	67	622	86	467	472	111	719	275	760	12240	760	309	713	307	69	40	172	100	118	3313	330	19	57	33	1105	44	0	25985
Other Cardiovascular Diseases (I99)	261	957	639	1902	176	569	968	126	2137	41	1047	805	254	464	51	1766	1306	3927	467	1707	1150	262	38	814	11	56	956	209	58	42	89	1344	100	2	24701
Pneumonia (J22)	408	1409	888	2696	657	617	376	174	2013	51	297	588	314	703	249	936	1615	1905	1131	2559	1625	287	90	879	222	51	832	66	21	105	135	1419	44	52	25414
COPD (J33)	379	927	53	1131	114	555	380	16	3268	73	101	405	127	765	1	1667	1111	3103	819	7280	1949	12	95	0	1	118	647	0	0	55	0	171	11	0	25334
Asthma (J45)	61	1454	880	1469	508	711	37	0	911	15	272	858	11	444	339	2622	1027	2882	368	3796	4514	0	411	454	23	0	800	427	0	0	3	2365	55	0	27717
Cirrhosis (K74)	973	386	428	1588	543	97	3358	1224	1418	2	867	1858	389	839	108	437	324	939	182	575	175	7941	195	118	307	89	1671	71	16	13	147	408	167	9	27862
Renal Failure (N19)	1667	985	758	2013	838	434	1210	307	1836	86	979	1192	835	1064	319	1403	705	1924	355	1609	612	771	418	1114	458	139	1028	58	13	3	88	412	110	5	25748
Maternal (O95)	74	299	124	1344	450	18	38	30	25	67	187	0	139	146	216	86	31	641	68	60	50	50	83	19790	105	11	216	846	39	22	32	886	119	0	26292
Other Non-communicable Diseases (R100)	772	721	635	1695	567	1542	1956	584	1817	122	2143	1663	748	687	104	849	877	1248	439	983	466	804	103	750	204	19	1269	254	49	56	166	1223	173	3	25691
Road Traffic (V89)	6	33	149	215	93	0	3	0	136	0	76	24	2	61	167	24	900	352	276	163	20	25	5	154	3	10591	2344	3731	3	118	66	5670	76	653	26139
Falls (W19)	6	224	5	468	199	62	230	3	474	0	277	76	21	142	320	255	1423	497	182	246	124	356	37	277	70	652	8181	2908	137	218	19	6159	122	300	24670
Drowning (W74)	114	0	0	44	55	0	0	0	0	0	0	0	0	0	25	127	104	11	0	1	15	0	0	0	1	0	306	21829	154	2	4	2090	164	11	25057
Fires (X09)	83	50	305	443	255	44	125	6	306	0	120	15	140	417	18	2	472	452	94	177	80	138	14	95	49	307	1077	3561	7374	37	16	6948	1674	313	25207
Bite of Venomous Animal (X27)	12	0	0	232	35	22	0	0	33	0	0	0	0	163	0	25	160	18	6	0	0	0	9	0	11	50	1326	2701	0	17919	347	1036	78	0	24183
Poisonings (X49)	439	15	6	979	802	321	130	37	765	0	157	181	269	349	177	263	651	442	68	113	56	9	12	465	25	375	1662	1352	18	716	5930	5331	2652	27	24794
Other Injuries (X58)	2	128	3	90	161	79	0	1	239	0	0	256	23	74	18	71	97	162	35	218	78	0	0	413	9	635	1639	5716	66	127	229	13107	27	344	24047
Suicide (X84)	230	5	241	260	253	73	73	13	203	0	34	39	86	46	118	36	97	203	24	9	4	0	6	257	97	232	809	5970	3113	531	1669	4902	4907	537	25077
Homicide (Y09)	27	192	207	76	36	16	3	20	97	0	3	3	120	189	0	19	155	271	0	13	0	127	29	211	52	757	1438	5943	477	275	278	4976	516	7715	24241
All	18415	26232	19337	52302	13520	34162	35888	9697	49883	12643	44896	32718	13833	21831	10077	25562	34419	33706	9470	35791	18747	17071	2513	33795	4786	14995	43687	59588	11980	20959	9907	71946	12353	10053	866762
