# Supplementary material for: Performance of InSilicoVA for assigning causes of death to verbal autopsies: multisite validation study using clinical diagnostic gold standards
Source: BMC Med. 2018 Apr 19;16:56. doi: 10.1186/s12916-018-1039-1 (PMC5907465; doi:10.1186/s12916-018-1039-1)
Supplement: Supplementary file 4 — Misclassification matrix for neonatal deaths when InSilicoVA is trained using Tariff 2.0 symptoms without health care experience questions. (XLSX 5 kb) [file 12916_2018_1039_MOESM4_ESM.xlsx]

## Sheet: Sheet1
True Cause	Pneumonia (J22)	Preterm Delivery (P07)	Birth asphyxia (P21)	Meningitis/Sepsis (P36)	Stillbirth (P95)	Congenital malformation (Q89)	All
Pneumonia (J22)	13704	14622	11583	17507	0	855	58271
Preterm Delivery (P07)	3718	32049	5009	5861	2981	2988	52606
Birth asphyxia (P21)	3147	13320	27999	3383	5387	2927	56163
Meningitis/Sepsis (P36)	10989	4586	6690	29172	329	2550	54316
Stillbirth (P95)	18	528	3419	182	49349	159	53655
Congenital malformation (Q89)	5314	12862	11749	5537	4751	8677	48890
All	36890	77967	66449	61642	62797	18156	323901
