# Supplementary material for: Performance of InSilicoVA for assigning causes of death to verbal autopsies: multisite validation study using clinical diagnostic gold standards
Source: BMC Med. 2018 Apr 19;16:56. doi: 10.1186/s12916-018-1039-1 (PMC5907465; doi:10.1186/s12916-018-1039-1)
Supplement: Supplementary file 5 — Cause-specific sensitivity and specificity for InSilicoVA and Tariff 2.0. (XLSX 13 kb) [file 12916_2018_1039_MOESM5_ESM.xlsx]

## Sheet: Sheet1
			Insilico (Tariff 2.0 Training)								Tariff
			HCE				No HCE				HCE				No HCE
			Median Sensitivity	UI Sensitivity	Median Specificity	UI Specificity	Median Sensitivity	UI Sensitivity	Median Specificity	UI Specificity	Median Sensitivity	UI Sensitivity	Median Specificity	UI Specificity	Median Sensitivity	UI Sensitivity	Median Specificity	UI Specificity
module	ICD10	cause
Adult	A09	Diarrhea/Dysentery	23.8	(22.8, 25.0)	98.7	(98.6, 98.7)	20.5	(19.4, 21.5)	98.6	(98.6, 98.8)	40.4	(39.6, 41.1)	97.7	(97.7, 97.8)	35.1	(34.1, 35.7)	96.7	(96.7, 96.8)
	A16	TB	36.4	(34.8, 37.9)	98.3	(98.2, 98.4)	25.5	(25.0, 26.9)	97.9	(97.7, 98.0)	45.2	(44.8, 45.9)	98.1	(98.0, 98.2)	23.3	(22.8, 23.9)	98.8	(98.7, 98.8)
	B24	AIDS	32.3	(31.2, 33.3)	98.4	(98.4, 98.5)	16	(14.3, 17.4)	98.4	(98.3, 98.4)	52.5	(52.0, 53.2)	97.8	(97.8, 97.9)	20.8	(20.2, 21.3)	97.9	(97.9, 98.0)
	B54	Malaria	35.5	(33.3, 37.8)	95.5	(95.3, 95.7)	32.2	(30.0, 33.3)	95.1	(94.8, 95.3)	59.1	(57.1, 60.0)	96.1	(96.0, 96.2)	32	(32.0, 32.0)	95.4	(95.4, 95.5)
	B99	Other Infectious Diseases	10.4	(9.6, 11.7)	98.4	(98.3, 98.5)	6.5	(5.6, 7.1)	98.9	(98.7, 98.9)	18.4	(18.0, 19.0)	98.8	(98.8, 98.9)	6.1	(6.0, 6.2)	98.9	(98.9, 98.9)
	C15	Esophageal Cancer	62.5	(60.0, 64.6)	98.7	(98.6, 98.8)	62.6	(60.7, 64.8)	98	(97.9, 98.1)	80	(80.0, 80.0)	98.7	(98.7, 98.8)	60	(60.0, 60.0)	97.4	(97.3, 97.5)
	C16	Stomach Cancer	28.6	(27.4, 30.5)	97.7	(97.5, 97.9)	29.3	(27.2, 31.2)	96.9	(96.7, 97.1)	31.3	(31.3, 37.5)	98.9	(98.9, 99.0)	18.8	(18.8, 18.8)	99.2	(99.2, 99.3)
	C18	Colorectal Cancer	4.7	(4.0, 5.9)	99.3	(99.2, 99.3)	3.8	(2.8, 4.9)	99.3	(99.2, 99.3)	20	(20.0, 20.0)	99.8	(99.7, 99.8)	8	(8.0, 8.0)	99.1	(99.1, 99.1)
	C34	Lung Cancer	43.5	(41.1, 45.5)	96.6	(96.5, 96.8)	37.8	(36.0, 39.3)	95.5	(95.3, 95.7)	30.8	(30.8, 30.8)	99.3	(99.3, 99.3)	15.4	(12.5, 15.4)	98.8	(98.8, 98.9)
	C50	Breast Cancer	50	(48.9, 52.2)	99.8	(99.7, 99.8)	42.2	(41.2, 43.8)	99.8	(99.8, 99.9)	75.5	(75.5, 77.1)	99.4	(99.4, 99.4)	71.4	(70.8, 71.8)	99.1	(99.1, 99.2)
	C53	Cervical Cancer	66.7	(65.2, 68.7)	97	(96.8, 97.1)	61.5	(60.2, 62.9)	96.7	(96.5, 96.9)	76.5	(74.4, 76.9)	98.8	(98.7, 98.8)	70.3	(69.2, 71.8)	97.8	(97.8, 97.8)
	C61	Prostate Cancer	38.2	(35.3, 40.1)	97.9	(97.8, 98.1)	33.8	(32.1, 36.0)	97.3	(97.2, 97.4)	66.7	(63.6, 66.7)	98.9	(98.9, 99.0)	50	(50.0, 50.0)	97.4	(97.3, 97.4)
	C96	Leukemia/Lymphomas	19	(17.5, 20.1)	98.7	(98.5, 98.8)	10	(8.7, 11.1)	98.9	(98.8, 99.0)	36.8	(35.9, 38.5)	99.2	(99.1, 99.2)	20.5	(20.0, 20.5)	98.3	(98.2, 98.3)
	E14	Diabetes	26.9	(25.8, 28.3)	98.9	(98.8, 99.0)	15.6	(14.8, 16.9)	98	(97.9, 98.1)	52.4	(51.9, 53.1)	96.3	(96.3, 96.4)	33	(32.4, 33.3)	95.8	(95.7, 95.8)
	G40	Epilepsy	31.8	(29.1, 34.6)	99.6	(99.5, 99.6)	18.8	(16.7, 21.2)	99.6	(99.6, 99.7)	58.3	(58.3, 60.0)	98.2	(98.1, 98.2)	41.7	(41.7, 50.0)	98	(97.9, 98.0)
	I21	Acute Myocardial Infarction	33.5	(33.3, 35.0)	98.4	(98.2, 98.5)	29.3	(27.6, 30.7)	98.1	(97.9, 98.2)	46	(45.2, 46.5)	98.7	(98.7, 98.7)	42.9	(42.1, 43.9)	96	(95.9, 96.0)
	I64	Stroke	53.5	(52.6, 55.1)	97.1	(96.9, 97.2)	45.3	(43.6, 46.0)	97.5	(97.3, 97.7)	51.8	(51.3, 52.4)	97.9	(97.9, 97.9)	45	(44.5, 45.5)	97.2	(97.2, 97.3)
	I99	Other Cardiovascular Diseases	21.7	(20.3, 22.9)	96.9	(96.7, 97.1)	15.2	(14.3, 16.1)	96.7	(96.5, 96.9)	39.1	(38.3, 40.0)	97	(96.9, 97.0)	19	(18.4, 19.4)	95.7	(95.6, 95.8)
	J22	Pneumonia	11.1	(10.0, 12.2)	97.6	(97.4, 97.8)	2.6	(2.2, 3.0)	99.3	(99.2, 99.4)	17.7	(17.2, 18.0)	98.6	(98.6, 98.7)	7.4	(6.8, 7.7)	98.8	(98.7, 98.8)
	J33	COPD	38.2	(36.2, 40.0)	97.6	(97.4, 97.8)	27.8	(26.8, 29.6)	96.8	(96.6, 97.0)	41.9	(40.5, 41.9)	98.9	(98.9, 98.9)	23.3	(22.2, 23.3)	98.2	(98.2, 98.3)
	J45	Asthma	18.2	(16.7, 20.5)	99.5	(99.5, 99.6)	12.3	(9.8, 14.1)	98.6	(98.5, 98.8)	58.3	(58.3, 66.7)	97.2	(97.1, 97.2)	33.3	(33.3, 33.3)	96.8	(96.7, 96.8)
	K74	Cirrhosis	40.9	(40.0, 42.3)	98.7	(98.6, 98.7)	26.3	(25.0, 27.7)	99	(98.9, 99.1)	52.6	(52.1, 53.3)	98.5	(98.4, 98.5)	19.7	(19.2, 20.5)	99.4	(99.4, 99.4)
	N19	Renal Failure	3.3	(2.8, 4.5)	99.6	(99.5, 99.6)	0	(0.0, 0.0)	99.8	(99.8, 99.9)	31	(30.7, 31.7)	98.7	(98.7, 98.8)	7.8	(7.7, 8.2)	98.8	(98.8, 98.8)
	O95	Maternal	77.8	(76.5, 79.2)	98	(97.9, 98.1)	75	(73.2, 76.2)	98.4	(98.3, 98.5)	69	(68.3, 69.4)	99.3	(99.3, 99.4)	66.7	(66.0, 67.5)	98.8	(98.8, 98.9)
	R100	Other Non-communicable Diseases	2.5	(1.9, 3.2)	98.8	(98.6, 98.8)	0	(0.0, 0.0)	99.6	(99.6, 99.6)	17.1	(16.7, 17.5)	97	(96.9, 97.0)	9.7	(9.5, 10.1)	96.6	(96.6, 96.7)
	V89	Road Traffic	40	(38.1, 41.5)	99.6	(99.6, 99.6)	38.7	(36.4, 40.0)	99.6	(99.5, 99.6)	82	(82.0, 83.0)	99.1	(99.1, 99.1)	77.7	(76.7, 78.0)	99.2	(99.2, 99.2)
	W19	Falls	36	(33.3, 37.4)	95.5	(95.3, 95.7)	31.5	(29.9, 33.3)	95.7	(95.4, 95.9)	60.5	(60.0, 61.5)	98.1	(98.0, 98.1)	59.5	(58.1, 60.5)	98.1	(98.0, 98.1)
	W74	Drowning	83.2	(81.8, 83.8)	98.4	(98.2, 98.6)	87.1	(85.7, 88.5)	95.8	(95.4, 96.0)	81.8	(80.8, 84.6)	99.9	(99.9, 99.9)	84.6	(84.6, 84.6)	99.7	(99.6, 99.7)
	X09	Fires	29.1	(27.5, 31.1)	99.6	(99.5, 99.6)	26.4	(24.6, 28.4)	99.6	(99.6, 99.7)	72.7	(70.0, 73.3)	99	(99.0, 99.0)	73.3	(73.3, 73.3)	99.1	(99.1, 99.2)
	X27	Bite of Venomous Animal	75	(73.0, 76.5)	99.7	(99.7, 99.7)	73.7	(71.4, 75.4)	99.7	(99.6, 99.7)	81.3	(81.3, 81.3)	99.9	(99.9, 99.9)	87.5	(87.5, 87.5)	99.9	(99.9, 99.9)
	X49	Poisonings	23.3	(21.7, 25.0)	99.5	(99.5, 99.5)	23.5	(21.4, 25.0)	99.6	(99.6, 99.7)	59.1	(57.1, 59.1)	98.8	(98.8, 98.9)	36.4	(33.3, 36.4)	98.8	(98.8, 98.9)
	X58	Other Injuries	66.7	(63.7, 67.4)	93.5	(93.2, 93.7)	56.6	(54.4, 58.2)	93.2	(92.8, 93.6)	73.1	(70.8, 73.1)	98.7	(98.6, 98.7)	69.2	(66.7, 69.2)	98.8	(98.8, 98.9)
	X84	Suicide	21.5	(20.0, 22.7)	99.3	(99.2, 99.4)	16.2	(15.0, 18.0)	99.5	(99.4, 99.5)	12.5	(10.3, 12.9)	99.9	(99.8, 99.9)	10	(9.7, 11.1)	99.5	(99.5, 99.5)
	Y09	Homicide	33.3	(31.7, 34.7)	99.7	(99.6, 99.7)	28.8	(27.4, 30.2)	99.8	(99.7, 99.8)	79.4	(78.6, 80.5)	99	(99.0, 99.0)	73	(71.4, 73.8)	99.1	(99.1, 99.2)
Child	A09	Diarrhea/Dysentery	19.3	(16.7, 20.9)	98.7	(98.6, 98.9)	20	(18.4, 22.2)	98.6	(98.4, 98.8)	40	(39.3, 41.2)	95.5	(95.3, 95.6)	28.2	(27.6, 29.0)	95.1	(94.9, 95.3)
	A41	Sepsis	0	(0.0, 2.3)	99.3	(99.2, 99.4)	2.2	(0.0, 3.7)	99	(98.8, 99.2)	18.8	(18.2, 20.0)	95.4	(95.2, 95.7)	17.2	(16.1, 17.6)	95.2	(95.0, 95.3)
	A99	Hemorrhagic fever	20	(17.9, 23.5)	99	(98.8, 99.2)	20	(18.9, 23.3)	98.8	(98.6, 99.0)	61.5	(61.5, 66.7)	98.6	(98.6, 98.7)	53.8	(53.8, 55.6)	96.1	(96.0, 96.2)
	B05	Measles	73.3	(69.4, 75.0)	99	(98.8, 99.2)	75	(71.6, 78.6)	98.9	(98.7, 99.0)	83.3	(83.3, 83.3)	98.3	(98.2, 98.4)	83.3	(83.3, 83.3)	96.2	(96.1, 96.4)
	B24	AIDS	45	(41.2, 50.0)	99.2	(99.0, 99.3)	45.5	(42.0, 49.0)	99.2	(99.0, 99.3)	60	(60.0, 60.0)	96.9	(96.7, 97.0)	40	(40.0, 40.0)	97.7	(97.6, 97.8)
	B54	Malaria	51.8	(50.0, 53.8)	93.8	(93.5, 94.0)	50	(50.0, 52.4)	94.2	(93.9, 94.5)	59.3	(58.6, 61.5)	92.8	(92.6, 92.9)	44.8	(42.9, 45.5)	93.1	(93.0, 93.3)
	B99	Other Infectious Diseases	28.6	(25.3, 30.8)	91.7	(91.0, 92.2)	28.6	(26.5, 30.3)	92	(91.4, 92.5)	30	(29.4, 33.3)	97.6	(97.6, 97.8)	11.8	(11.8, 15.4)	97.5	(97.3, 97.6)
	C76	Other Cancers	10	(6.8, 12.5)	98.4	(98.1, 98.7)	8.8	(2.7, 11.1)	98.5	(98.4, 98.6)	42.9	(42.9, 42.9)	98.5	(98.4, 98.6)	28.6	(28.6, 33.3)	96.6	(96.5, 96.8)
	G03	Meningitis	17.6	(16.7, 20.0)	97.6	(97.3, 97.8)	19	(16.7, 20.0)	97.4	(97.1, 97.6)	33.3	(30.8, 35.7)	97.4	(97.3, 97.6)	30.8	(28.6, 35.7)	96.8	(96.8, 96.9)
	G04	Encephalitis	33.3	(28.6, 36.4)	95.4	(95.1, 95.7)	33.3	(30.0, 35.5)	95.3	(95.0, 95.7)	44.4	(40.0, 50.0)	97.3	(97.1, 97.4)	40	(40.0, 40.0)	96.7	(96.6, 96.8)
	I99	Other Cardiovascular Diseases	15.4	(13.3, 18.2)	96	(95.5, 96.4)	12.3	(10.6, 14.9)	96.3	(95.9, 96.6)	36.8	(36.8, 36.8)	96.3	(96.2, 96.6)	16.7	(15.8, 17.6)	95.7	(95.5, 95.9)
	J22	Pneumonia	20	(18.6, 21.4)	97.6	(97.4, 97.8)	21	(20.0, 22.3)	97.6	(97.3, 98.0)	14.2	(13.5, 15.0)	98.2	(98.0, 98.2)	12	(11.7, 12.5)	98	(97.9, 98.2)
	K92	Other Digestive Diseases	9.1	(7.1, 11.6)	98.1	(97.8, 98.4)	9	(7.5, 10.3)	98.5	(98.3, 98.8)	25	(25.0, 27.3)	98.4	(98.4, 98.6)	8.3	(8.3, 9.1)	97.8	(97.6, 97.9)
	R101	Other Defined Causes of Child Deaths	15.4	(13.8, 16.7)	94.3	(93.9, 94.8)	17.2	(15.4, 18.9)	93.9	(93.5, 94.4)	20.9	(20.0, 22.2)	97.1	(97.0, 97.2)	10.4	(9.8, 10.9)	98.5	(98.4, 98.5)
	V89	Road Traffic	90	(89.2, 91.4)	99.2	(99.1, 99.4)	90.6	(89.4, 91.7)	99.2	(99.1, 99.4)	91.3	(91.3, 92.9)	99.7	(99.7, 99.7)	90.9	(90.0, 91.3)	100	(100.0, 100.0)
	W19	Falls	58	(54.7, 60.0)	97	(96.7, 97.2)	56.8	(54.0, 59.4)	97	(96.6, 97.2)	75	(75.0, 75.0)	97.1	(97.0, 97.2)	75	(75.0, 75.0)	97	(96.9, 97.1)
	W74	Drowning	92.9	(91.4, 94.2)	99	(98.8, 99.1)	92.9	(91.2, 93.9)	99	(98.8, 99.2)	94.1	(92.9, 95.0)	100	(99.8, 100.0)	90.5	(90.0, 90.5)	100	(100.0, 100.0)
	X09	Fires	50.9	(50.0, 54.5)	98.8	(98.6, 99.0)	53.3	(50.0, 55.6)	98.9	(98.8, 99.0)	76.5	(75.0, 76.5)	99.4	(99.4, 99.5)	70.6	(70.6, 70.6)	99.4	(99.4, 99.4)
	X27	Bite of Venomous Animal	88.3	(86.4, 90.0)	99.4	(99.4, 99.6)	89	(87.3, 90.9)	99.4	(99.4, 99.6)	92.9	(92.9, 100.0)	99.7	(99.7, 99.8)	92.9	(92.9, 92.9)	99.5	(99.4, 99.5)
	X49	Poisonings	42.9	(37.4, 47.8)	99.2	(99.2, 99.4)	40.1	(33.3, 44.8)	99.4	(99.4, 99.6)	75	(75.0, 75.0)	97.6	(97.5, 97.7)	50	(50.0, 50.0)	99.7	(99.7, 99.7)
	Y09	Violent Death	77.8	(75.0, 80.0)	99.8	(99.8, 99.8)	76.5	(75.0, 78.0)	99.8	(99.8, 99.8)	84.6	(84.6, 84.6)	99.3	(99.2, 99.3)	84.6	(84.6, 84.6)	99.4	(99.4, 99.4)
Neonate	J22	Pneumonia	19.6	(18.0, 21.6)	92.3	(92.0, 92.7)	21.3	(20.0, 23.5)	92.1	(91.5, 92.7)	42.9	(38.1, 42.9)	94.8	(94.6, 94.9)	40.6	(38.1, 42.9)	93.9	(93.8, 94.0)
	P07	Preterm Delivery	60	(59.3, 61.4)	82.6	(81.7, 83.3)	58.8	(57.7, 60.0)	82.9	(82.4, 83.7)	59.2	(58.6, 59.9)	93.3	(93.1, 93.5)	58.3	(57.9, 59.0)	92.5	(92.3, 92.7)
	P21	Birth asphyxia	49.1	(47.9, 50.0)	85.9	(85.2, 86.6)	48.5	(47.1, 49.7)	86.1	(85.4, 86.7)	40.5	(39.7, 41.0)	92	(91.8, 92.1)	37.9	(37.1, 38.3)	91.6	(91.4, 91.9)
	P36	Meningitis/Sepsis	53.6	(52.3, 55.2)	89	(88.7, 89.6)	53.2	(51.3, 54.5)	89.2	(88.6, 89.7)	61.9	(61.8, 63.4)	93.4	(93.2, 93.6)	57.1	(55.0, 57.1)	93.8	(93.6, 94.0)
	P95	Stillbirth	92.5	(92.2, 92.9)	95	(94.8, 95.2)	92.5	(91.9, 92.7)	95.1	(94.7, 95.5)	86	(85.4, 86.3)	94.9	(94.9, 95.1)	84.5	(84.0, 85.0)	94.9	(94.8, 95.0)
	Q89	Congenital malformation	16	(15.2, 17.0)	96.7	(96.5, 96.9)	16.2	(15.7, 17.2)	96.8	(96.5, 97.1)	47.5	(46.8, 48.4)	94.2	(94.1, 94.4)	45.2	(45.0, 46.8)	94.3	(94.1, 94.5)
